# Supplementary material for: Comparison of Recruitment Patterns of Sessile Marine Invertebrates According to Substrate Characteristics
Source: Int J Environ Res Public Health. 2022 Jan 19;19(3):1083. doi: 10.3390/ijerph19031083 (PMC8834478; doi:10.3390/ijerph19031083)
Supplement: Supplementary file 1 [file ijerph-19-01083-s001.zip]

Archive with 1 entries (1 files):
- ijerph-1512793-supplementary.pdf
